# Supplementary material for: Infant Rule Learning: Advantage Language, or Advantage Speech?
Source: PLoS One. 2012 Jul 18;7(7):e40517. doi: 10.1371/journal.pone.0040517 (PMC3399874; doi:10.1371/journal.pone.0040517)
Supplement: Supporting Information S2 — Examples of gestures used in the training and test materials. (ZIP) [file pone.0040517.s002.zip]

Archive with 3 entries (2 files):
- Rabagliati_Signs_SuppMat.m4v
- __MACOSX/
- __MACOSX/._Rabagliati_Signs_SuppMat.m4v
